# Supplementary material for: The role of CD101-expressing CD4 T cells in HIV/SIV pathogenesis and persistence
Source: PLoS Pathog. 2022 Jul 22;18(7):e1010723. doi: 10.1371/journal.ppat.1010723 (PMC9348691; doi:10.1371/journal.ppat.1010723)
Supplement: S1 File — (XLSX) [file ppat.1010723.s010.xlsx]

## Sheet: DEGall
	p.value	FDR	logFC.CD101neg
PTTG1	5.07e-29	7.45e-25	4.49449
LMNA	1.18e-28	7.45e-25	4.15233
CGA	1.33e-28	7.45e-25	4.63494
S100A4	1.3e-25	5.45e-22	4.6953
AMICA1	2.43e-24	8.14e-21	3.82322
TNFRSF18	2.28e-21	6.36e-18	3.18963
CD101	1.44e-20	3.44e-17	2.51671
CA6	3.49e-20	7.3e-17	-4.03592
FAM129A	4.13e-19	7.68e-16	3.2425
MTSS1	2.84e-18	4.75e-15	2.90831
LGALS3	4.84e-18	7.38e-15	3.36655
TIGIT	9.59e-18	1.34e-14	3.61367
IL12RB2	2.3e-17	2.97e-14	2.58616
PDLIM1	4.44e-17	5.31e-14	3.03141
LGALS1	8.61e-17	9.62e-14	3.0952
CCR7	9.21e-17	9.64e-14	-3.74786
CCR4	1.08e-16	1.06e-13	3.13081
CD9	1.54e-16	1.43e-13	3.35728
ITGB1	9.28e-16	8.19e-13	3.12816
MFHAS1	2.04e-14	1.71e-11	2.13135
CA8	7.78e-14	6.21e-11	2.32276
CCR10	1e-13	7.62e-11	2.02094
CLDND1	1.23e-13	8.93e-11	2.29317
C7orf41	1.98e-13	1.38e-10	2.03365
ZC2HC1A	1.06e-12	7.12e-10	2.12101
CRIP2	2.93e-12	1.89e-09	1.86471
GSN	7.34e-12	4.56e-09	2.06472
VIM	1.41e-11	8.46e-09	1.79389
CRIP1	2.01e-11	1.16e-08	2.21971
TSPO	3.26e-11	1.82e-08	2.19513
S100A10	4.76e-11	2.57e-08	1.39729
PTGS1	5.17e-11	2.71e-08	1.87243
TCF7	6.51e-11	3.3e-08	-2.18185
PLP2	7.5e-11	3.7e-08	2.60163
SYNE2	8.74e-11	4.19e-08	2.36963
S100A11	2.2e-10	1.02e-07	1.4004
PRSS57	2.45e-10	1.08e-07	1.74083
DHRS7	2.45e-10	1.08e-07	2.31257
CALHM2	2.69e-10	1.16e-07	2.038
CSF1	3.78e-10	1.58e-07	2.14256
SATB1	3.95e-10	1.61e-07	-2.00322
RPS2	1.09e-09	4.36e-07	-0.643447
CCR8	1.31e-09	5.09e-07	1.56283
MATK	1.38e-09	5.24e-07	1.43882
FAM65B	1.87e-09	6.95e-07	-1.11562
NMT2	1.91e-09	6.95e-07	1.16106
DAAM1	2.1e-09	7.5e-07	1.86774
ATP2B1	2.35e-09	8.22e-07	2.1201
FAM101B	2.51e-09	8.6e-07	-1.73621
CORO2A	2.62e-09	8.79e-07	1.84921
ADCY3	3.74e-09	1.21e-06	1.06116
MYO1F	3.75e-09	1.21e-06	1.87613
SH3BGRL3	4.08e-09	1.29e-06	0.628932
S100A6	5.2e-09	1.61e-06	2.00805
FOXP3	5.72e-09	1.74e-06	2.12863
ANXA2	6.36e-09	1.9e-06	2.22333
LRRFIP1	6.86e-09	2.02e-06	1.82953
SLC9A9	7.85e-09	2.27e-06	1.94202
SKAP2	8.77e-09	2.47e-06	1.86243
TXN	8.84e-09	2.47e-06	1.75424
PITPNC1	1.03e-08	2.79e-06	-1.62929
AKAP5	1.03e-08	2.79e-06	1.90864
SFRP5	1.05e-08	2.79e-06	-1.69682
CD82	1.31e-08	3.43e-06	1.80655
AHNAK	1.33e-08	3.43e-06	1.37203
NAA15	1.9e-08	4.83e-06	2.77429
TTC39C	2.3e-08	5.76e-06	1.81246
FUT7	2.56e-08	6.31e-06	1.33538
MMP25	2.71e-08	6.57e-06	0.96879
TMSB10	2.84e-08	6.81e-06	0.908418
EPB49	2.95e-08	6.95e-06	0.71169
CCDC167	2.99e-08	6.95e-06	1.82742
SAMHD1	3.48e-08	7.96e-06	1.5399
SEL1L3	3.51e-08	7.96e-06	1.53672
DPEP2	3.66e-08	8.15e-06	1.46691
ALOX5AP	3.74e-08	8.15e-06	1.74309
BIK	3.77e-08	8.15e-06	1.72349
CASP7	3.79e-08	8.15e-06	1.72383
TNFRSF4	5.01e-08	1.06e-05	1.71654
GATA3	5.08e-08	1.06e-05	1.52403
CHDH	5.14e-08	1.06e-05	1.12449
CENPM	5.56e-08	1.14e-05	1.55878
E2F2	5.97e-08	1.2e-05	1.49342
LY6E	6.67e-08	1.33e-05	1.26056
DPYSL2	7.07e-08	1.39e-05	1.45742
DUSP4	7.67e-08	1.48e-05	1.48532
PFKP	7.69e-08	1.48e-05	1.63775
SMC6	8.48e-08	1.61e-05	1.89149
PGM2L1	8.98e-08	1.69e-05	1.46038
PLCD1	9.28e-08	1.71e-05	1.24232
SCML4	9.32e-08	1.71e-05	-1.75226
RPL13	9.38e-08	1.71e-05	-0.446738
MAMU-DPA	9.84e-08	1.77e-05	1.82847
CD52	1.02e-07	1.83e-05	0.817935
MXD4	1.09e-07	1.92e-05	1.99354
MIIP	1.41e-07	2.46e-05	1.36062
SERPINB1	1.58e-07	2.73e-05	1.79738
ITGA4	2.47e-07	4.22e-05	-2.99649
ELOVL5	2.54e-07	4.29e-05	1.84533
CLIC4	2.8e-07	4.69e-05	1.33045
FOXP1	2.85e-07	4.74e-05	-1.36808
CAPN2	2.97e-07	4.87e-05	1.81229
NTNG2	3e-07	4.89e-05	0.667574
SLCO4C1	3.31e-07	5.33e-05	0.963558
EMB	3.46e-07	5.52e-05	1.16068
MAMU-DRB5	3.85e-07	6.08e-05	1.5853
CECR1	3.88e-07	6.08e-05	0.912047
MAMU-DRB1	4.43e-07	6.87e-05	1.59353
MAMU-DQB1	4.64e-07	7.13e-05	1.40159
CACNB3	4.75e-07	7.24e-05	1.43789
LSP1	5.12e-07	7.66e-05	0.769764
CAPN12	5.12e-07	7.66e-05	1.08558
EEF1A1	6.24e-07	9.24e-05	-0.372798
TPPP	6.28e-07	9.24e-05	1.24504
DBI	6.66e-07	9.64e-05	1.82162
PLEC	6.67e-07	9.64e-05	1.57792
ANXA5	6.83e-07	9.78e-05	1.89872
ESYT3	8.33e-07	0.000118321	1.13976
CD58	8.83e-07	0.000124362	1.85614
DOK2	8.97e-07	0.000125206	1.73636
EMP3	9.22e-07	0.000127736	1.16426
CYSTM1	9.3e-07	0.000127736	1.00139
MEGF9	9.51e-07	0.000129526	1.27322
TNFRSF10B	9.76e-07	0.000131915	1.0387
CXCR6	9.92e-07	0.000133026	1.81833
PTPN7	1.32e-06	0.00017555	1.67587
FXYD5	1.41e-06	0.000186162	1.04813
ZYX	1.47e-06	0.000192467	1.48358
CTNNA1	1.54e-06	0.000199821	1.32057
CARHSP1	1.64e-06	0.00021192	1.76933
GALNT3	2.03e-06	0.000259916	0.806845
RPL9	2.27e-06	0.000287708	-0.730059
DTX2	2.56e-06	0.000322699	1.33915
SDCBP	2.63e-06	0.000328987	1.73604
TOX	2.66e-06	0.000330308	2.25371
JAKMIP1	2.85e-06	0.000350703	1.30741
ACOXL	2.94e-06	0.000359874	1.18158
TRAF3IP2	3.01e-06	0.000365574	1.41247
RALGDS	3.11e-06	0.000374531	1.38253
PYCARD	3.17e-06	0.000378917	1.52497
GGT1	3.23e-06	0.000384394	1.44653
LIME1	3.28e-06	0.000387156	1.48718
BTG1	3.43e-06	0.000401534	-0.67726
HSPA2	3.46e-06	0.000402805	0.960659
IFI27L2	3.96e-06	0.000457663	1.52872
CCDC23	4.23e-06	0.000485915	1.22942
SLC35D2	4.64e-06	0.000528955	1.51608
PDE4A	4.85e-06	0.000548758	0.930814
TRIM45	5e-06	0.0005619	1.11293
ARRDC2	5.07e-06	0.00056688	1.91167
CST3	5.26e-06	0.000583596	0.802084
BATF	5.41e-06	0.000596572	1.63348
EIF4EBP1	5.47e-06	0.000598795	1.40877
CD109	5.82e-06	0.000633749	0.791808
APOBEC3B	6.07e-06	0.000655739	0.620864
CSF2RB	6.19e-06	0.000664464	0.841085
LRRFIP2	6.49e-06	0.000692544	1.2922
ACOT7	6.82e-06	0.000723249	1.68357
MYO1G	7.26e-06	0.000765345	1.21062
TMEM154	7.41e-06	0.00077578	1.59072
CCND2	8.27e-06	0.000860453	1.53118
CHD7	8.43e-06	0.000872005	-1.19255
MKI67	8.76e-06	0.000900727	1.54193
CLIC1	9.31e-06	0.000951481	1.63234
DHRS3	9.49e-06	0.000963985	-1.81534
RPS13	9.61e-06	0.000967485	-0.652264
AIRE	9.65e-06	0.000967485	0.779111
LAT2	9.7e-06	0.000967485	1.02417
MX2	1.09e-05	0.00108038	1.31399
GLUL	1.17e-05	0.00114855	0.912159
FKBP1A	1.18e-05	0.00115421	1.59689
PAK3	1.19e-05	0.00115966	1.13289
MAP4	1.2e-05	0.00115966	0.97322
SRGAP2	1.29e-05	0.00124547	0.86489
SLC25A24	1.39e-05	0.00133367	1.32035
TPH1	1.41e-05	0.00133789	0.75939
TPM4	1.48e-05	0.00140156	1.07127
CNTNAP1	1.49e-05	0.00140156	0.839883
ARPC1B	1.53e-05	0.00143324	0.49426
FAR2	1.58e-05	0.00146839	1.02803
EZH2	1.59e-05	0.00146839	1.4285
CALM1	1.76e-05	0.00161734	0.383703
AP1S2	1.93e-05	0.00176424	1.57878
NRIP1	2.07e-05	0.00188303	-1.63227
CEBPA	2.08e-05	0.00188303	0.730432
DYNLL1	2.11e-05	0.00189989	1.65141
PFKL	2.15e-05	0.0019229	1.14096
STAC	2.16e-05	0.0019229	0.873135
PFN1	2.19e-05	0.00194472	0.437581
GIMAP7	2.57e-05	0.00226752	-1.15837
PQLC3	2.65e-05	0.00232313	1.5188
KCNMB4	2.78e-05	0.00242779	0.405503
ATHL1	2.84e-05	0.00246543	-1.31886
TRIOBP	2.88e-05	0.00248818	1.35745
TMEM71	2.9e-05	0.00249057	-1.56463
FN1	2.98e-05	0.00254369	0.917963
KIF1B	3.08e-05	0.0026205	1.22758
ARHGEF1	3.1e-05	0.00262166	-0.617849
SPSB1	3.33e-05	0.00280354	1.06133
SNX9	3.36e-05	0.00281276	1.30333
GNAI2	3.42e-05	0.00285012	0.783284
LDHA	3.44e-05	0.00285502	1.31984
IQGAP2	3.72e-05	0.00307014	0.987056
HDAC9	3.94e-05	0.00323754	0.990653
PARVB	4.04e-05	0.00330564	1.14475
C6orf1	4.11e-05	0.0033432	1.25119
RAP1GAP2	4.34e-05	0.00351005	1.18021
PDE7B	4.45e-05	0.00358619	0.822894
SLA2	4.74e-05	0.00379672	1.3717
VOPP1	4.85e-05	0.0038531	1.06006
ITGB7	4.85e-05	0.0038531	1.35317
MUC12	5.1e-05	0.00402494	0.742783
CCDC71L	5.12e-05	0.00402494	0.745642
IL18R1	5.16e-05	0.00404042	1.25511
DNMBP	5.28e-05	0.00411571	1.15024
TMEM63A	5.37e-05	0.00416763	-1.42523
IL1RL1	5.67e-05	0.00436498	0.885785
LRRC1	5.68e-05	0.00436498	0.970402
APOL2	5.83e-05	0.00446383	1.62274
FAM110C	5.95e-05	0.00453205	0.637329
VIPR2	5.98e-05	0.00453205	0.779993
PYGL	6.42e-05	0.00484949	0.645009
STK39	6.54e-05	0.00491413	0.957265
GLIPR2	6.76e-05	0.00505534	1.15831
CAPG	6.79e-05	0.00505534	2.51054
LIMS1	7.34e-05	0.00544463	1.47663
DYNLRB1	7.76e-05	0.00572926	1.52289
RPS14	8.17e-05	0.00600499	-0.381312
RPL3	8.58e-05	0.00625529	-0.433818
RPL19	8.59e-05	0.00625529	-0.440908
RAB27A	8.71e-05	0.0063195	1.39001
APOBEC3F	9.14e-05	0.00659904	1.11256
GAL3ST4	9.67e-05	0.00695469	-0.577812
FXYD1	0.000103042	0.0073794	0.416229
PHLDA1	0.000105983	0.00755771	0.54835
MESDC1	0.000107507	0.00763393	0.624629
TESPA1	0.000109902	0.00777104	-1.39462
RPL5	0.000110471	0.00777846	-0.547931
TBXA2R	0.000111611	0.00779354	-1.05386
PGAP1	0.000111615	0.00779354	1.1248
HSPA1A	0.000112638	0.00783231	0.84916
NEDD4L	0.000116097	0.00803947	1.03485
DPP4	0.000117586	0.00810908	-1.84645
APOBEC3C	0.000120491	0.00827533	1.36414
IFNGR1	0.000121765	0.00831222	1.50584
RPL10A	0.00012202	0.00831222	-0.830753
ID3	0.000123282	0.00836424	1.46856
RGS9	0.000124151	0.00838918	0.864265
HMGB2	0.000127908	0.00860838	1.35108
AHR	0.000138369	0.00927513	1.15595
PHACTR2	0.000144336	0.00963655	1.29113
RPL14	0.000145597	0.00968222	-0.466876
ICAM1	0.000147777	0.00978832	0.628138
IL2RA	0.000152203	0.0100418	1.15591
PPP2R5D	0.000153358	0.0100468	1.1125
BRPF1	0.000153478	0.0100468	0.821798
MGST2	0.000154457	0.0100716	0.858793
RPS27A	0.000160074	0.0103974	-0.702483
ZBP1	0.00016331	0.0105666	1.19998
HRH2	0.00016446	0.0106001	0.337625
PBXIP1	0.000166267	0.0106552	0.8535
C9orf139	0.000166587	0.0106552	0.39833
PTGDR2	0.000180721	0.0115153	0.896814
SCN2A	0.000190765	0.0120685	0.851899
LANCL3	0.000190844	0.0120685	0.832237
GAPDH	0.000192882	0.0121516	0.473874
ARHGAP31	0.000195494	0.01227	0.520898
GNB1	0.000206542	0.0129151	1.3878
GTF2H5	0.000207833	0.0129475	1.26597
B2M	0.000210021	0.0130353	0.227878
GAS7	0.000212371	0.0131325	0.720417
RTN4R	0.000214389	0.0132086	0.776262
FLNA	0.000216939	0.0133167	0.891019
TTLL7	0.000220464	0.0133213	0.586654
RASGRP4	0.000220896	0.0133213	0.830221
ADRBK2	0.000221527	0.0133213	0.933085
ATP2B4	0.000221665	0.0133213	0.968051
WBP2NL	0.000221708	0.0133213	0.801621
CEP164	0.000222468	0.0133213	1.15516
MAMU-DRA	0.000222578	0.0133213	1.08601
ANG	0.00023398	0.0139539	1.18701
STX7	0.000245863	0.0146105	1.17883
LPAR6	0.000253101	0.0149875	-1.40078
PRRT2	0.000261944	0.0154109	0.78187
SEC11A	0.00026209	0.0154109	1.40355
IKZF4	0.000263311	0.0154285	1.04354
EHD4	0.000265648	0.0155112	0.826733
FLOT1	0.00027187	0.0158194	1.3356
SSH2	0.000274846	0.0159373	-1.06812
AFF3	0.00027626	0.015964	-0.74958
RPL32	0.000284194	0.016366	-0.541173
TES	0.000285614	0.0163791	1.35954
PRDM1	0.000286375	0.0163791	1.2116
CCDC22	0.000287739	0.0164011	1.01943
FMO5	0.000296705	0.0168549	0.707935
SMTN	0.000319871	0.0180615	0.271753
SH3BP2	0.000320102	0.0180615	0.946905
NAGA	0.000323961	0.0181817	1.33888
ISG20	0.000324402	0.0181817	0.884645
ARHGAP17	0.000334068	0.0186611	1.14565
CD200R1L	0.000335975	0.0186959	0.586663
CYSLTR2	0.000336924	0.0186959	0.626263
IL21R	0.000340814	0.0188494	1.68013
BACE2	0.000344996	0.0190179	1.62978
SNX14	0.000349221	0.0191877	1.18012
PIK3R5	0.000357111	0.019508	0.919421
TAGLN2	0.000357379	0.019508	0.959669
CD74	0.000365727	0.0198989	1.35314
CHPT1	0.000367649	0.0199387	0.850724
ACTG1	0.000369245	0.0199606	0.707551
ADPRH	0.000371287	0.0200065	0.927035
ATXN7L1	0.000386721	0.0207714	1.04342
ERN1	0.000406414	0.0217594	-0.739416
DOCK5	0.000409747	0.021868	0.677052
VIPR1	0.000412491	0.0219445	0.563932
SPINT2	0.000421306	0.0223426	1.32372
ARRB1	0.000425203	0.0224781	0.614425
IFNAR2	0.000429523	0.022635	1.05345
RPL8	0.000435553	0.0228809	-0.358028
CYFIP1	0.000454249	0.0237884	0.237368
CLEC4A	0.000475245	0.0248104	0.342435
ZNF365	0.000491363	0.0255722	0.436758
EXOC6B	0.000493908	0.0256251	1.115
GPR68	0.000495891	0.0256486	0.695413
RAB37	0.000499428	0.025752	1.1208
SGMS1	0.000501944	0.0258024	1.04347
SLCO3A1	0.000507367	0.0260014	1.00958
C12orf75	0.000523623	0.0267526	1.35705
NCALD	0.000553192	0.0281775	0.940228
RPL7A	0.000578498	0.0293376	-0.685783
NOG	0.00057947	0.0293376	-0.593637
GSTM4	0.000582512	0.0294028	0.848914
TGFBR2	0.000601431	0.0302666	-1.10614
ARL6IP6	0.000615291	0.0308096	1.11673
ACBD5	0.000615899	0.0308096	0.78393
SPNS3	0.00064361	0.0321	0.820419
PRKAR1A	0.000653407	0.032492	1.08127
ADRB1	0.000658693	0.0326579	0.29156
C9orf16	0.000661001	0.0326757	1.09175
FAM129B	0.000673224	0.0331502	0.319541
TM2D2	0.000674557	0.0331502	0.799039
IQGAP1	0.000677301	0.0331877	1.18198
PLOD3	0.00068101	0.0332722	0.760787
SERPINB8	0.000684834	0.0333617	0.800243
ARHGEF7	0.000689552	0.0334942	-1.03115
ITGB1BP1	0.000693683	0.0335975	1.21322
CMTM7	0.000698258	0.0337216	1.29062
CCR6	0.000707626	0.0340758	1.20462
CDC42BPB	0.000720003	0.0345725	0.791919
TINAGL1	0.00073085	0.0349931	0.497637
KLF6	0.00074383	0.0354383	1.04242
FABP5	0.000744377	0.0354383	1.19068
CAST	0.000758526	0.0359117	0.974945
RPL27A	0.000758607	0.0359117	-0.385774
RPLP2	0.000761591	0.0359514	-0.604648
DCTN2	0.000773761	0.0364233	1.25864
KLF10	0.000777295	0.0364871	0.603799
RDH12	0.000789419	0.0369505	0.505248
RASGRP2	0.000791577	0.0369505	-0.761608
ADAM9	0.000795792	0.0370441	0.673993
IGFLR1	0.000818322	0.0379874	1.3543
EEF1G	0.000830848	0.0384623	-0.721989
KLF8	0.000833238	0.0384667	1.08805
SUMO1	0.000844839	0.0388951	0.941249
SH3RF2	0.000880757	0.0404376	0.460118
TTYH3	0.00088321	0.0404395	0.316022
PSMA7	0.000889453	0.0406143	0.77564
ALDH9A1	0.000900625	0.0410127	1.24509
CAPZB	0.000916289	0.0416129	0.703042
TSPAN32	0.000926948	0.041936	1.12614
SELL	0.000928409	0.041936	-1.50548
SYNGR2	0.000944585	0.0424719	1.22659
ARID3B	0.000945341	0.0424719	0.801653
EPHB6	0.000954401	0.0427643	0.77776
C3orf58	0.000959447	0.0428758	0.772
SLC29A1	0.0009672	0.0431073	0.5719
RASGRF2	0.00100349	0.044606	-0.496718
HPCAL1	0.00101284	0.0448245	-1.46146
PLEKHH3	0.00101376	0.0448245	0.391385
ARL3	0.00104471	0.0460718	0.820327
RABAC1	0.00106764	0.0469594	1.119
